# Supplementary material for: Measuring genetic diversity across populations
Source: PLoS Comput Biol. 2024 Dec 4;20(12):e1012651. doi: 10.1371/journal.pcbi.1012651 (PMC11649088; doi:10.1371/journal.pcbi.1012651)
Supplement: S1 Codes — This file contains Python scripts, available in this repository, https://github.com/nabhari/population-diversity-tool, used for calculating population-based diversity measures, including Het-based and SSD-based metrics, as well as performing correlation analyses between them. The code also includes modules for brut-force search and plotting correlation results. (ZIP) [file pcbi.1012651.s010.zip › Codes/Atlantic-salmon-ONEfreqs_perPop.csv]

	Locus_1	Locus_1.1	Locus_3	Locus_4	Locus_5	Locus_6	Locus_7	Locus_8	Locus_9	Locus_10	Locus_11	Locus_11.1	Locus_13	Locus_14	Locus_15	Locus_16	Locus_17	Locus_18	Locus_19	Locus_10.1	Locus_11.2	Locus_11.3	Locus_13.1	Locus_14.1	Locus_15.1	Locus_16.1	Locus_17.1	Locus_18.1	Locus_19.1	Locus_30	Locus_31	Locus_31.1	Locus_33	Locus_34	Locus_35	Locus_36	Locus_37	Locus_38	Locus_39	Locus_40	Locus_41	Locus_41.1	Locus_43	Locus_44	Locus_45	Locus_46	Locus_47	Locus_48	Locus_49
AF	0	0	0.04	0	0	0	0.76	0	0	0	0	0	0	0.16	0.04	0	0	0	0.24	0.24	0.4	0.48	0	0	0.04	0.16	0.56	0.56	0.28	0.6	0.6	0.6	0.52	0.52	0	0	0	0	0	0	0	0.4583333333333333	0.4	0.4	0.76	0	0.44	0.52	0
ANW	0	0.3	0	0.15	0.5	0	0.7	0	0	0	0.05	0.25	0	0.05	0.05	0.7	0	0	0.8	0.05	0.6	0.25	0	0.15	0	0.15	0.85	0.85	0.35	0.45	0.45	0.45	0.05	0.05	0.75	0	0	0	0.15	0	0	0	0.25	0.25	0	0	0.8	0.25	0
BSR	0.05	0.2	0.1	0.4	0.45	0.05	0.65	0	0.05	0	0.15	0.15	0.1	0.25	0	0.3	0.1	0.1	0.4	0.25	0.65	0.2	0.25	0.2	0	0.25	0.6	0.6	0.2	0.25	0.25	0.25	0.2	0.2	0.75	0.05	0.05	0	0.05	0.3	0.3	0.05	0.3	0.3	0.25	0.05	0.35	0.05	0.2
CC	0	0.1	0.05	0.25	0.6	0	0.8947368421052632	0	0	0	0.1	0.15	0	0.1	0.05	0.35	0	0	0.6	0.2	0.45	0.3	0.05	0	0	0.3	0.6	0.6	0.25	0.55	0.55	0.55	0	0	0.55	0.1	0	0	0	0	0	0.05	0.35	0.35	0.05	0.1	0.4	0.2	0
CHA	0.043478260869565216	0.086956522	0	0.17391304347826086	0.17391304347826086	0.13043478260869565	0.6956521739130435	0	0	0	0.45454545454545453	0.086956522	1	0.5217391304347826	0.15789473684210525	0.4782608695652174	0	0	0.4782608695652174	0.086956522	0.5	0.22727272727272727	0	0	0	0.30434782608695654	0.8695652173913043	0.8695652173913043	0.13043478260869565	0.5652173913043478	0.42857142857142855	0.5217391304347826	0.17391304347826086	0.17391304347826086	0.6956521739130435	0.34782608695652173	0	0	0	0.17391304347826086	0.17391304347826086	0.043478260869565216	0.13043478260869565	0.13043478260869565	0.43478260869565216	0.21739130434782608	0.43478260869565216	0.086956522	0
CMP	0.4	0.35	0	0.1	0.05	0	0.55	0	0	0	0.05	0	0	0.3	0.4	0.1	0	0	0.5	0.45	0.2	0.45	0.15	0	0.05	0.4	0.5	0.5	0	0.35	0.35	0.35	0.25	0.25	0.75	0	0	0	0	0	0	0.65	0.8	0.8	0.5	0	0.75	0.052631579	0.1
CNR	0.1	0.15	0.15	0.05	0	0	0.4117647058823529	0	0	0	0	0	0	0.1	0.4	0.05	0.35	0.35	0.5789473684210527	0.7	0.5	0.55	0	0.05	0.8	0.4	1	1	0	0.95	0.9	0.9	0.3	0.3	0.9	0.2	0	0	0	0	0	0.5	0.35	0.7	0.5	0	0.75	0.05	0.05
CRO	0	0	0	0.25	0.05	0	0.75	0	0	0	0.25	0.2	0	0	0	0.65	0	0	0.55	0.25	0.35	0	0	0	0	0.15	0.75	0.75	0.4	0.75	0.75	0.75	0.05	0.05	0.85	0	0	0	0	0	0	0	0.4	0.4	0.05	0	0.35	0.65	0
CS	0.083333333	0.125	0	0.375	0.25	0	0.8	0	0.041666666666666664	0.25	0.125	0.086956522	0	0.2916666666666667	0.125	0.25	0	0	0.5833333333333334	0.75	0.6666666666666666	0.041666666666666664	0.20833333333333334	0	0	0.375	0.9166666666666666	0.9166666666666666	0.125	0.4782608695652174	0.20833333333333334	0.20833333333333334	0.041666666666666664	0.041666666666666664	0.6666666666666666	0	0.041666666666666664	0	0	0.5	0.5	0.041666666666666664	0.4166666666666667	0.4166666666666667	0.5416666666666666	0.125	0.5833333333333334	0.083333333	0.25
DG	0	0.04	0	0.36	0.56	0.08	0.6818181818181818	0	0	0	0.08	0.04	0	0.24	0.08	0.12	0.28	0.28	0.56	0.36	0.48	0.16	0.04	0	0	0.12	0.68	0.68	0.28	0.32	0.32	0.32	0	0	0.6	0	0	0.24	0	0.08	0.08	0	0.72	0.72	0.4	0	0.68	0.16	0.16
ESK	0	0.2	0	0.15	0.25	0	0.85	0	0	0	0.15	0.35	0	0.1	0.1	0.4	0.1	0.1	0.5	0.05	0.6	0.15	0	0.05	0	0	0.95	0.95	0.15	0.25	0.25	0.25	0.1	0.1	0.9	0.05	0	0	0.25	0	0	0	0.15	0.15	0	0	0.6	0.1	0
ET	0.04	0	0.04	0.12	0.08	0	0.5833333333333334	0	0	0	0.12	0	0	0.16	0.08	0.04	0	0	0.32	0.52	0.56	0.32	0.2	0.12	0	0.24	0.28	0.28	0.04	0.64	0.6	0.6	0.4	0.4	0.6	0.16	0.12	0.16	0	0.04	0.04	0.56	0.36	0.36	0.36	0	0.52	0	0.36
FOR	0.3	0	0.2	0.1	0.05	0.3	0.7	0	0.1	0	0.1	0	0.125	0.05	0.3684210526315789	0.1	0	0	0.5	0.3	0.65	0.15	0.05	0	0.15	0.85	0.8	0.8	0.2	0.7	0.35	0.35	0.15	0.15	0.85	0.2	0	0.1	0	0	0	0.35	0.85	0.9	0.6	0.05	0.5	0.1	0.05
GAK	0	0.25	0.05	0.15	0.1	0	0.55	0	0	0	0	0	0	0.65	0.15	0.25	0	0	0.75	0	0.6	0.2	0.05	0	0	0.3	0.9	0.9	0.05	0.75	0.75	0.75	0.3	0.3	0.45	0	0	0	0	0	0	0	0.25	0.25	0	0	0.3	0	0
GE	0	0	0	0	0	0	0.7058823529411765	0	0	0	0	0	0	0	0.1111111111111111	0	0	0	0.1111111111111111	0.2222222222222222	0.3888888888888889	0.3888888888888889	0	0.055555556	0	0.16666666666666666	0.4444444444444444	0.4444444444444444	0.3333333333333333	0.3888888888888889	0.2777777777777778	0.2777777777777778	0.8333333333333334	0.8333333333333334	0.16666666666666666	0	0	0	0	0	0	0.5555555555555556	0.1111111111111111	0.1111111111111111	0.4444444444444444	0	0.4444444444444444	0.5555555555555556	0
GRR	0.15	0.05	0.05	0.05	0.1	0	0.55	0.3	0.35	0.1	0.05	0	0.05	0.3	0.5	0.05	0.15	0.15	0.5	0.25	0.55	0.45	0	0	0.15	0.6	0.65	0.65	0.1	0.65	0.55	0.55	0.35	0.35	0.7	0	0.05	0	0.15	0.05	0.05	0	0.65	0.65	0.4	0	0.6	0.15	0
HUR	0.375	0.125	0.375	0	0.125	0	0.625	0	0.5	0	0	0	0	0	0.25	0.125	0	0	0.875	0.375	0.625	0.375	0.25	0	0.125	0.125	0.5	0.5	0	0.25	0.25	0.25	0.25	0.25	0	0	0	0	0	0	0	0.25	0.25	0.25	0.625	0.125	0.375	0.625	0.25
JT	0	0.2	0	0.3	0.3	0.05	0.85	0	0	0	0.05	0.1	0	0.3	0	0.35	0.05	0.05	0.4	0.3	0.8	0.1	0.05	0.1	0	0.25	0.8	0.8	0.1	0.1	0.05	0.05	0.15	0.15	0.65	0	0.05	0	0.05	0.05	0.05	0	0.2	0.2	0.15	0.05	0.631578947	0.15	0.05
JU	0.2	0	0	0.32	0	0.16	0.72	0	0	0.04	0.36	0.2	0	0.48	0.12	0.68	0	0	0.4	0.24	0.52	0.24	0	0	0.04	0.44	0.76	0.76	0.24	0.56	0.52	0.52	0.08	0.08	0.8	0.24	0	0	0.04	0.12	0.12	0.12	0.16	0.16	0.48	0.16	0.44	0.12	0.08
KEN	0.071428571	0	0.071428571	0	0.071428571	0	0.7142857142857143	0.14285714285714285	0.5	0	0.14285714285714285	0	0	0.071428571	0.14285714285714285	0.071428571	0	0.071428571	0.2857142857142857	0.35714285714285715	0.8571428571428571	0.14285714285714285	0.21428571428571427	0	0.071428571	0.7857142857142857	0.42857142857142855	0.42857142857142855	0.071428571	0.6428571428571429	0.6428571428571429	0.6428571428571429	0.071428571	0.071428571	0.21428571428571427	0.35714285714285715	0	0	0	0	0	0.21428571428571427	0.35714285714285715	0.35714285714285715	0.7142857142857143	0.35714285714285715	0.8571428571428571	0.2857142857142857	0.071428571
KO	0	0	0	0	0	0	0.7391304347826086	0	0	0	0	0	0	0	0.08	0	0	0	0.44	0.36	0.64	0.12	0	0.12	0	0.08	0.12	0.12	0.04	0.5416666666666666	0.52	0.52	0.8	0.8	0.08	0	0	0	0	0.12	0.12	0.32	0.2	0.2	0.64	0.04	0.3333333333333333	0.6	0
LAH	0	0.1	0	0.6	0.1	0	0.6	0	0	0	0.1	0	0	0.1	0.2	0	0	0	0.5	0.2	0.5	0.5	0	0	0	0.8	0.9	0.9	0.2	0.7	0.7	0.7	0	0	0.3	0.3	0	0	0	0	0	0	1	1	0	0	0.2	0	0
SLR	0.21052631578947367	0.21052631578947367	0.15789473684210525	0.10526315789473684	0	0.052631579	0.6111111111111112	0.7368421052631579	1	0	0	0	0.21052631578947367	0.10526315789473684	0.631578947	0.10526315789473684	0.10526315789473684	0.10526315789473684	0.631578947	0.2631578947368421	0.15789473684210525	0.6842105263157895	0.10526315789473684	0.052631579	0.47368421052631576	0.47368421052631576	0.8947368421052632	0.8947368421052632	0	0.7894736842105263	0.6842105263157895	0.6842105263157895	0	0	0.8421052631578947	0.052631579	0	0.052631579	0.3157894736842105	0	0	0.2631578947368421	0.8421052631578947	0.8421052631578947	0.42105263157894735	0	0.5263157894736842	0.052631579	0
MAP	0.04	0	0	0.4	0.2	0	0.8695652173913043	0.04	0.04	0.083333333	0.16	0.08	1	0.36	0.18181818181818182	0.28	0.04	0.04	0.4583333333333333	0.36	0.72	0.28	0.12	0	0.04	0.2916666666666667	0.92	0.92	0.12	0.52	0.16666666666666666	0.32	0.16	0.16	0.6	0	0.2	0	0	0.44	0.44	0.04	0.4	0.4	0.28	0.08	0.44	0.24	0.28
MEC	0	0	0.28	0.16	0	0	0.8	0	0	0	0.04	0	1	0.08	0.2	0.08	0	0	0.12	0.64	0.32	0.64	0.04	0	0	0.16	0.32	0.32	0.04	0.68	0.625	0.64	0.16	0.16	0.64	0.16	0	0	0.04	0	0	0.28	0.4	0.4	0.12	0	0.2	0.12	0.32
MED	0	0.2	0	0.2	0.2	0	0.5	0	0	0	0	0	0	0	0.6	0	0	0	0.7	0.1	0.1	0.4	0	0	0	0.4	1	1	0.1	0.8	0.8	0.8	0	0	0.6	0.4	0	0	0.4	0	0	0	0.7	0.7	0.3	0	0.6	0	0
MGR	0	0	0	0.5714285714285714	0.38095238095238093	0	0.6666666666666666	0.095238095	0.095238095	0.047619047619047616	0.047619047619047616	0.14285714285714285	0	0.095238095	0	0.5238095238095238	0	0	0.7619047619047619	0.095238095	0.7142857142857143	0.19047619047619047	0	0.095238095	0	0.3333333333333333	0.8095238095238095	0.8095238095238095	0.14285714285714285	0.2857142857142857	0.23809523809523808	0.23809523809523808	0	0	0.6190476190476191	0.047619047619047616	0	0	0.23809523809523808	0	0	0	0.23809523809523808	0.23809523809523808	0	0	0.47619047619047616	0.23809523809523808	0
MIR	0	0.12	0.16	0.32	0.12	0.04	0.9523809523809523	0	0	0	0.04	0.08	0	0.16	0.08	0.56	0.08	0.08	0.4	0.32	0.68	0.4	0.12	0.08	0	0.28	0.84	0.84	0.08	0.44	0.4	0.4	0.08	0.08	0.8	0.08	0	0	0	0	0	0	0.48	0.48	0.12	0	0.52	0.08	0.08
ML	0	0.32	0	0.4	0.48	0.08	0.68	0	0	0.04	0.04	0.04	0	0.32	0.2	0.2	0	0	0.6	0.24	0.68	0.04	0.08	0.04	0	0.16	0.84	0.84	0.32	0.48	0.48	0.48	0	0	0.64	0.04	0.04	0.04	0	0.04	0.04	0	0.6	0.6	0.52	0	0.76	0.08	0.04
MOI	0	0.04	0.12	0.04	0.44	0	0.625	0	0	0.04	0.2	0.04	0	0.28	0.04	0.04	0	0	0.76	0.32	0.28	0.24	0.04	0	0	0.72	0.68	0.68	0.04	0.16	0.12	0.12	0.12	0.12	0.6	0.08	0	0.04	0	0.12	0.12	0.04	0.4	0.4	0.04	0.2	0.36	0.16	0.24
MT	0.041666666666666664	0.083333333	0.041666666666666664	0.375	0.2916666666666667	0.041666666666666664	0.8333333333333334	0.041666666666666664	0.125	0.16666666666666666	0.16666666666666666	0.041666666666666664	0	0.375	0.125	0.25	0.041666666666666664	0.041666666666666664	0.7083333333333334	0.375	0.5	0.20833333333333334	0.20833333333333334	0.083333333	0.083333333	0.3333333333333333	0.9166666666666666	0.9166666666666666	0.041666666666666664	0.625	0.4166666666666667	0.4166666666666667	0.125	0.125	0.6666666666666666	0.041666666666666664	0.086956522	0.041666666666666664	0.083333333	0.25	0.25	0.13043478260869565	0.5	0.5217391304347826	0.5416666666666666	0.13043478260869565	0.7916666666666666	0.083333333	0.20833333333333334
MUQ	0	0	0	0	0.2	0	0.96	0.08	0.08	0	0.04	0	0	0.36	0.2916666666666667	0	0	0	0.68	0.16	0.4	0	0.28	0	0	0.48	0.6	0.6	0.16	0.48	0.32	0.32	0	0	0.48	0	0	0	0	0	0	0.52	0.8	0.8	0.16	0	0.16	0.24	0.4
NAP	0	0	0.08	0	0.04	0	0.6	0	0	0	0	0	0	0.12	0.32	0	0	0	0.68	0.6	0.32	0.52	0.12	0.12	0	0.28	0.64	0.72	0.08	0.6	0.56	0.56	0.24	0.24	0.88	0.08	0.08	0	0	0	0	0.4	0.48	0.48	0.44	0	0.6	0.16	0
NAT	0.04	0.04	0.08	0.04	0.12	0	0.68	0	0	0	0.2	0.04	0	0.16	0.4	0	0.04	0.04	0.68	0.6	0.36	0.2	0.16	0.12	0	0.52	0.64	0.64	0.36	0.2	0.2	0.2	0.04	0.04	0.64	0.2	0	0	0	0.12	0.12	0.2	0.12	0.12	0.28	0	0.32	0	0.08
NRV	0	0.15	0	0.25	0.15	0	0.65	0	0	0	0.2	0.25	0	0	0.05	0.35	0	0	0.6	0.25	0.7	0.1	0	0.1	0	0.1	0.8	0.8	0.15	0.55	0.3	0.3	0	0	0.8	0.1	0	0	0.05	0	0	0	0.15	0.15	0	0	0.75	0	0
RKR	0.2	0.1	0.1	0.15	0	0.15	0.8888888888888888	0.85	0.9	0	0	0	0.2	0.45	0.45	0.15	0	0	0.4	0.3	0.4	0.6	0.1	0.05	0.45	0.65	0.95	0.95	0.15	0.75	0.4	0.4	0	0	0.95	0.05	0.05	0	0.3	0	0	0.3	0.85	0.9	0.5	0	0.5	0.05	0
SA	0.08	0.08	0	0.4	0.08	0.16	0.7272727272727273	0.04	0.04	0.08	0.08	0.04	0	0.24	0.12	0.36	0.16	0.16	0.52	0.28	0.8	0.2	0	0	0	0.36	0.88	0.88	0.08	0.56	0.32	0.32	0.04	0.04	0.6	0	0.04	0	0	0.24	0.24	0	0.24	0.24	0.28	0.04	0.72	0.24	0.08
SGR	0.2	0.05	0.1	0.2	0.05	0	0.65	0	0	0	0.25	0	0	0.2	0.05	0.4	0	0	0.4	0.25	0.35	0.6	0.2	0	0	0.25	0.5	0.5	0	0.7	0.5	0.5	0	0	1	0.05	0	0.1	0	0	0	0.2	1	1	0.6	0.05	0.55	0.2	0.15
SJQ1	0.04	0.12	0	0.44	0.16	0	0.75	0	0.04	0.16	0.16	0	0	0.36	0.08	0.16	0.08	0.08	0.36	0.28	0.68	0.28	0.04	0.04	0	0.32	0.92	0.92	0.24	0.36	0.16	0.16	0.04	0.04	0.6	0.12	0	0.04	0.12	0.08	0.08	0.2	0.24	0.24	0.36	0.04	0.52	0.12	0.2
SJQ8	0	0	0.125	0	0.2916666666666667	0	0.36363636363636365	0.041666666666666664	0.083333333	0	0.25	0.041666666666666664	0	0.041666666666666664	0.375	0.083333333	0.083333333	0.083333333	0.8333333333333334	0.25	0.2916666666666667	0.125	0.041666666666666664	0	0	0.5416666666666666	0.7083333333333334	0.7083333333333334	0.4583333333333333	0.375	0.375	0.375	0.083333333	0.083333333	0.8333333333333334	0.25	0.20833333333333334	0	0.083333333	0.16666666666666666	0.16666666666666666	0.2916666666666667	0.375	0.375	0.5416666666666666	0	0.6666666666666666	0.041666666666666664	0.083333333
SM	0	0.16	0	0.36	0.56	0	0.64	0	0.04	0	0.08	0.08	0	0.28	0.36	0.24	0.04	0.04	0.72	0.12	0.52	0.28	0	0	0.04	0	0.84	0.84	0.24	0.36	0.32	0.32	0.04	0.04	0.52	0.08	0.04	0.08	0.04	0.12	0.12	0	0.36	0.36	0.32	0.2	0.6	0.24	0.08
SMA	0.05	0.1	0	0.65	0.2	0	0.6	0	0	0	0	0	0	0.2	0.3	0.05	0.1	0.1	0.7	0.2	0.5	0.2	0	0.2	0	0.55	0.85	0.85	0.1	0.55	0.35	0.35	0	0	0.7	0.05	0	0	0.05	0	0	0	0.7	0.7	0.3	0.05	0.45	0.3	0
STP	0	0	0.08	0	0.12	0	0.625	0	0.04	0	0	0	1	0.48	0.36	0	0.12	0.12	0.24	0.24	0.36	0.12	0.04	0	0.12	0.6	0.48	0.48	0.04	0.68	0.68	0.68	0.48	0.48	0.64	0.04	0	0	0	0	0	0.48	0.44	0.44	0.8	0.04	0.76	0.12	0.24
STW	0	0.052631579	0	0.35	0.15	0	0.7894736842105263	0	0	0	0	0	0	0	0	0.2	0.05	0.05	0.65	0.1	0.9	0.35	0.2	0.1	0	0.55	0.85	0.85	0	0.65	0.65	0.65	0.05	0.05	0.8	0	0	0	0.1	0.5	0.5	0	0.4	0.4	0	0	0.15	0	0
SU	0.083333333	0.041666666666666664	0	0.16666666666666666	0.125	0	0.5217391304347826	0	0	0	0.5	0.083333333	0	0.6666666666666666	0.125	0.4166666666666667	0	0	0.3333333333333333	0.16666666666666666	0.6666666666666666	0.375	0	0	0.041666666666666664	0.5	0.6666666666666666	0.6666666666666666	0.083333333	0.3333333333333333	0.3333333333333333	0.3333333333333333	0.041666666666666664	0.041666666666666664	0.875	0.25	0	0	0	0.16666666666666666	0.16666666666666666	0.041666666666666664	0.20833333333333334	0.20833333333333334	0.2916666666666667	0.16666666666666666	0.5	0.125	0
SW	0	0	0.08	0	0.24	0	0.2	0	0	0	0	0	0	0.28	0.04	0	0	0	0.4	0.44	0.8	0.08	0.04	0.04	0.04	0.72	0.68	0.68	0.08	0.56	0.44	0.4782608695652174	0.04	0.04	0.9583333333333334	0.16	0	0	0	0	0	0.875	0.7916666666666666	0.76	0.88	0.04	0.96	0.34782608695652173	0.04
TOB	0	0.15	0	0.25	0	0.1	0.9	0	0	0	0.1	0.05	0	0.3	0	0.65	0.1	0.1	0.4	0.25	0.3	0.35	0	0	0	0.25	0.8	0.8	0.15	0.4	0.35	0.35	0.05	0.05	0.75	0	0	0	0.1	0.1	0.1	0	0.45	0.45	0.15	0	0.45	0.25	0
TRI	0.04	0	0	0.16	0.04	0	0.5	0	0.04	0.04	0	0.16	0	0.12	0.16	0.16	0.16	0.16	0.68	0.2	0.36	0.16	0.12	0.08	0	0.72	0.68	0.68	0.28	0.52	0.4	0.4	0.08	0.08	0.72	0.16	0.44	0	0	0.08	0.08	0.08	0.52	0.56	0.32	0.041666666666666664	0.6	0.32	0.04
VF	0.08	0	0.44	0.08	0.08	0	0.56	0	0	0	0.08	0	0	0.16	0.48	0.12	0	0	0.28	0.72	0.44	0.36	0.12	0.08	0.04	0.52	0.4	0.4	0.12	0.52	0.48	0.48	0.28	0.28	0.8	0.08	0	0	0	0	0	0.12	0.48	0.48	0.36	0.12	0.52	0.08	0.04
WAB	0.25	0.1	0	0.35	0	0.15	0.7777777777777778	0	0	0	0.15	0	0	0.35	0.05	0.7	0.1	0.1	0.25	0.3	0.4	0.5	0	0	0	0.3	0.55	0.55	0.1	0.7	0.4	0.4	0.15	0.15	1	0.05	0	0.05	0	0	0	0.05	0.9	0.9	0.6	0	0.7	0.2	0.15
[truncated: 3,143 more columns]
