# Supplementary material for: Measuring genetic diversity across populations
Source: PLoS Comput Biol. 2024 Dec 4;20(12):e1012651. doi: 10.1371/journal.pcbi.1012651 (PMC11649088; doi:10.1371/journal.pcbi.1012651)
Supplement: S1 Codes — This file contains Python scripts, available in this repository, https://github.com/nabhari/population-diversity-tool, used for calculating population-based diversity measures, including Het-based and SSD-based metrics, as well as performing correlation analyses between them. The code also includes modules for brut-force search and plotting correlation results. (ZIP) [file pcbi.1012651.s010.zip › Codes/test_example__k2_output.csv]

	Set_of_pops	Het Pooling	Het Averaging	Het Pairwise Differencing	Het Fixing	SSD Pooling	SSD Averaging	SSD Pairwise Differencing	SSD Fixing
0	('popA', 'popB')	1.71	0.8200000000000001	0.8900000000000001	1.3	4	2.0	3.5600000000000005	2.6
1	('popA', 'popC')	1.855	1.23	0.6250000000000001	1.24	4	3.5	2.5000000000000004	2.48
2	('popB', 'popC')	0.45499999999999996	0.41000000000000003	0.045	0.24999999999999994	3	1.5	0.18	0.4999999999999999
